# Supplementary material for: Engineered Mesenchymal Stem Cells Over-Expressing BDNF Protect the Brain from Traumatic Brain Injury-Induced Neuronal Death, Neurological Deficits, and Cognitive Impairments
Source: Pharmaceuticals (Basel). 2023 Mar 13;16(3):436. doi: 10.3390/ph16030436 (PMC10054459; doi:10.3390/ph16030436)
Supplement: Supplementary file 1 [file pharmaceuticals-16-00436-s001.zip]

Archive with 1 entries (1 files):
- pharmaceuticals-2219103-supplementary/Supplementary Files for Pharmaceuticals.pdf
